# Supplementary material for: Resveratrol against Echinococcus sp.: Discrepancies between In Vitro and In Vivo Responses
Source: Trop Med Infect Dis. 2023 Sep 26;8(10):460. doi: 10.3390/tropicalmed8100460 (PMC10610609; doi:10.3390/tropicalmed8100460)
Supplement: Supplementary file 1 [file tropicalmed-08-00460-s001.zip]

Archive with 1 entries (1 files):
- tropicalmed-2545198-supplementary.pdf
